# Supplementary material for: Transcriptome Analysis of Cabbage Near-Isogenic Lines Reveals the Involvement of the Plant Defensin Gene PDF1.2 in Fusarium Wilt Resistance
Source: Int J Mol Sci. 2025 Apr 16;26(8):3770. doi: 10.3390/ijms26083770 (PMC12028332; doi:10.3390/ijms26083770)
Supplement: Supplementary file 1 [file ijms-26-03770-s001.zip]

Archive with 1 entries (1 files):
- ijms-3541536-supplementary.docx
